# Supplementary material for: Validated methodology for quantifying infestation levels of dreissenid mussels in environmental DNA (eDNA) samples
Source: Sci Rep. 2016 Dec 14;6:39067. doi: 10.1038/srep39067 (PMC5155230; doi:10.1038/srep39067)
Supplement: Supplementary Table S1 [file srep39067-s2.xls]

## Sheet: Info
Only zebra mussels found in the samples (no quagga mussels)
Abbreviations in data page:
nm	number of mussels checked and measured
nc	number of mussels checked only
Ntot	total number of mussels checked
Samples from the Ribarroja reservoir were divided on a plastic tray into 2 ± equal portions by eye
One portion was used for nm, the other for nc
All nm mussels had their shell length measured to the nearest mm
A loupe lamp with 3.2 x magnification was used for identification and measurement of >3 mm mussels
A stereo microscoop (10 x magnification) was used for identification and measurement of smaller mussels

## Sheet: Data
Location	Ebro River, Ribarroja reservoir						Llobregat River, La Baells reservoir
Sampling date	May 13, 2013						May 13, 2013
Sample	I/IV	II/IV	III/IV	IV/IV	Total		I/VIII	II/VIII	III/VIII	IV/VIII	V/VIII	VI/VIII	VII/VIII	VIII/VIII	Total
Coordinates	41° 15' N; 0° 26'' W						42° 71' N; 1° 53'' W
Shell length (mm)	nm	nm	nm	nm	nm		nm	nm	nm	nm	nm	nm	nm	nm	nm
1	3	2		2	7
2	5	5	4	8	22
3	13	17	10	22	62
4	16	18	19	33	86
5	17	19	15	31	82				1						1
6	17	18	13	15	63		1								1
7	21	22	18	30	91					1		1			2
8	22	24	28	31	105										0
9	25	23	17	23	88		1	1						2	4
10	19	20	21	20	80		1								1
11	22	15	24	19	80		1		2				1		4
12	24	20	16	24	84		5			2		1	3	3	14
13	29	16	18	17	80		7	2	1	1	1	2	1		15
14	25	16	17	15	73		7	1		1	3	3	2	3	20
15	26	23	23	16	88		8	3	3	3	1	4	3	4	29
16	21	15	19	18	73		6	5	3		1	2	2	3	22
17	20	18	22	22	82		6	1	1	5	2		6	3	24
18	15	20	20	16	71		8	2	2	5	2	4	7	2	32
19	9	12	17	13	51		7	7	3	6	3	5	6	8	45
20	10	8	10	15	43		18	7	4	5	4	11	8	19	76
21	4	5	7	5	21		12	11	7	10	9	13	10	15	87
22	4	3	4	4	15		17	15	11	17	16	10	13	17	116
23	5	1	1		7		16	20	14	21	18	21	17	18	145
24	1	2			3		18	24	21	18	16	21	14	12	144
25	1				1		17	31	19	19	15	20	15	14	150
26							5	18	27	17	17	13	19	14	130
27							3	15	10	10	10	11	10	8	77
28							2	9	11	6	12	5	3	6	54
29							3	3	5	3	3	3	2	2	24
30										3	1		2	1	7
31								1	3	1	1				6
32									1						1
nm total	374	342	343	399	1458		169	176	148	154	135	150	144	154	1230
nc	331	469	310	445	2909
Ntot	705	811	653	844	3013

## Sheet: Figure
	Number of mussels measured		Percentage
Shell length (mm)	Ribarroja reservoir	La Baells reservoir	Ribarroja reservoir (n=1,458)	La Baells reservoir (n=1,231)
1	7		0.48011
2	22		1.50892
3	62		4.2524
4	86		5.89849
5	82	1	5.62414	0.0812348
6	63	1	4.32099	0.0812348
7	91	2	6.24143	0.16247
8	105	0	7.20165	0
9	88	4	6.03567	0.324939
10	80	1	5.48697	0.0812348
11	80	4	5.48697	0.324939
12	84	14	5.76132	1.13729
13	80	15	5.48697	1.21852
14	73	20	5.00686	1.6247
15	88	29	6.03567	2.35581
16	73	22	5.00686	1.78716
17	82	24	5.62414	1.94963
18	71	32	4.86968	2.59951
19	51	45	3.49794	3.65556
20	43	76	2.94925	6.17384
21	21	87	1.44033	7.06742
22	15	116	1.02881	9.42323
23	7	145	0.48011	11.779
24	3	144	0.205761	11.6978
25	1	150	0.0685871	12.1852
26		130		10.5605
27		77		6.25508
28		54		4.38668
29		24		1.94963
30		7		0.568643
31		6		0.487409
32		1		0.0812348
sum	1458	1231
